# Supplementary material for: Cr(III) Ion-Imprinted Hydrogel Membrane for Chromium Speciation Analysis in Water Samples
Source: Gels. 2022 Nov 21;8(11):757. doi: 10.3390/gels8110757 (PMC9689422; doi:10.3390/gels8110757)
Supplement: Supplementary file 1 [file gels-08-00757-s001.zip]

Archive with 1 entries (1 files):
- gels-2029548-supplementary.pdf
